# Supplementary material for: Assessments of and Attitudes towards Specialist Teleconsultations among Nephrology and Posttransplant Outpatients during the COVID-19 Pandemic
Source: Healthcare (Basel). 2023 Oct 14;11(20):2737. doi: 10.3390/healthcare11202737 (PMC10606026; doi:10.3390/healthcare11202737)
Supplement: Supplementary file 1 [file healthcare-11-02737-s001.zip]

Archive with 1 entries (1 files):
- healthcare-2607868-supplementary.pdf
